# Supplementary material for: The GhSWEET42 Glucose Transporter Participates in Verticillium dahliae Infection in Cotton
Source: Front Plant Sci. 2021 Jul 27;12:690754. doi: 10.3389/fpls.2021.690754 (PMC8353158; doi:10.3389/fpls.2021.690754)
Supplement: Supplementary Table 2 — Primers used in this study. [file Table_2.xlsx]

## Sheet: Table S2
Supplementary Table 2. Primers used in this study.
Experiment	Primer name	Forward primer (5'-3')	Reverse primer (5'-3')
Construction of Recombinant Vector for Subcellular Localization of GhSWEET42	2300-GhSWEET42	acgggggactcttgaggatccATGGTGTCTCACCTAGTCAGCACTA	gtcgacagatccccgggtaccAGTTGCTCTGGTGGTCTTCTTGG
Cloning of GhSWEET42 and Construction of Yeast Expression Vector	GhSWEET42	ATGGTGTCTCACCTAGTCAGCAC	AGTTGCTCTGGTGGTCTTCTTG
	PDR196-S42	tcccccgggctgcaggaattcATGGTGTCTCACCTAGTCAGCACTA	gggccccccctcgaggtcgacTTAAGTTGCTCTGGTGGTCTTCTTG
Construction of VIGS expression vector of GhSWEET42	pGhSWEET42	gggccccccctcgaggtcgacTTAAGTTGCTCTGGTGGTCTTCTTG	gtgagtaaggttaccgaattcATGGTGTCTCACCTAGTCAGCACTA
RT-PCR and qRT-PCR	HP158	tttcatttggagagaacacgggg
	AtUBQ5	GACGCTTCATCTCGTCC	CCACAGGTT GCGTTAG
	GhHIS3	GACACCAACCTTTGCGCGAT	AGCGACTGATCCACACTTCTG
	qGhSWEET12	TGGCAGTGGAGGAATTCAAGCC	GGGATGAACCATTGGTAAGCCGT
	qGhSWEET13	TGGCTGAAGCAGCATTGACAGT	GATAAGCCTGCGACTGAGAGCC
	qGhSWEET15	CGTTGGCATTATTGGGAATGTCA	TAACAATGGGAAGACCATAAAAC
	qGhSWEET16	TGGAAATGGATTGGGGGCACTC	ATCGTCTTTCGGGGCAGACTTG
	qGhSWEET21	ACATGCCCTTCACTCTCTCCCT	TGACAGGGTTCCCAAGCCATTC
	qGhSWEET24	CGAAATCATCTTCATGGTAGCCGT	AGTGAGAGACTGAAGGGCATGT
	qGhSWEET26	CTCTCACTGGCTTCCTTTGCCA	TTAAGGTGTTGCTCCAGCGGTC
	qGhSWEET4	CTTGTCTCCTGTACCAACTTTTA	ATGGCAATAGATGAGGAAGAG
	qGhSWEET40	TTCATGGCCCTTGTCACTGCTC	GGGTCAAAAGGGAGGAAAGCGT
	qGhSWEET42	AGTTTTCATGGCCCTTGTCGCT	ATTGGCAAAGGAAGCCAGGGAG
	qGhSWEET9	AGTTGGAATCACAGGGAATGTA	GGTGCACCATAGGCAGCCCATA
