# Supplementary material for: The GhSWEET42 Glucose Transporter Participates in Verticillium dahliae Infection in Cotton
Source: Front Plant Sci. 2021 Jul 27;12:690754. doi: 10.3389/fpls.2021.690754 (PMC8353158; doi:10.3389/fpls.2021.690754)
Supplement: Supplementary Table 3 — Association analysis of natural variations around SWEET genes with Verticillium dahliae resistance in cotton lines and cultivars. [file Table_3.xlsx]

## Sheet: Table S3
Supplementary Table 3. Association analysis of natural variations around SWEET genes with Verticillium dahliae resistance in cotton lines and cultivars.
Gene ID	Name	chromosome	Polymorphic Number	GLM (P<0.01)	GLM+PCA (P<0.01)	MLM (P<0.01)
GhSWEET4	Gh_A02G0950	A02	191	1	0	0
GhSWEET9	Gh_D03G0812	D03	639	58	13	12
GhSWEET15/16*	Gh_A05G3127/Gh_A05G3128	A05	754	5	4	4
GhSWEET12/13*	Gh_D04G0509/Gh_D04G0510	D05	332	0	0	0
GhSWEET21	Gh_A07G0535	A07	259	2	2	1
GhSWEET24	Gh_D07G0604	D07	322	2	0	0
GhSWEET40	Gh_A12G2152	A12	399	47	5	5
GhSWEET42	Gh_D12G2328	D12	360	1	1	1
GhSWEET26	Gh_D08G1194	D08	133	0	0	0
Note: * Localized in the same QTL interval.
